# Supplementary material for: Radiomics-Assisted Computed Tomography-Based Analysis to Evaluate Lung Morphology Characteristics after Congenital Diaphragmatic Hernia
Source: J Clin Med. 2023 Dec 15;12(24):7700. doi: 10.3390/jcm12247700 (PMC10744187; doi:10.3390/jcm12247700)
Supplement: Supplementary file 1 [file jcm-12-07700-s001.zip]

Archive with 9 entries (6 files):
- S1. Patient characteristics/
- S1. Patient characteristics/tab1_CDH_Ipsi vs contralateral.docx
- S1. Patient characteristics/tab1_Comparison between left and right.docx
- S1. Patient characteristics/tab1_ECMO.docx
- S2. Pearson correlation coefficient matrix/
- S2. Pearson correlation coefficient matrix/data_virlan_small_features.cor.png
- S3. Plots of Boruta feature selection process for significant differences/
- S3. Plots of Boruta feature selection process for significant differences/CDH_importance.pdf
- S3. Plots of Boruta feature selection process for significant differences/ECMO_Importance.pdf
